# Supplementary material for: Hydrogels with Ultrasound-Treated Hyaluronic Acid Regulate CD44-Mediated Angiogenic Potential of Human Vascular Endothelial Cells In Vitro
Source: Biomolecules. 2024 May 20;14(5):604. doi: 10.3390/biom14050604 (PMC11118219; doi:10.3390/biom14050604)
Supplement: Supplementary file 1 [file biomolecules-14-00604-s001.zip]

Archive with 4 entries (4 files):
- Movie S1.mp4
- __MACOSX/._Movie S1.mp4
- Supplementary Information_Biomolecules_Revised.pdf
- __MACOSX/._Supplementary Information_Biomolecules_Revised.pdf
